# Supplementary material for: Single dose primaquine to reduce gametocyte carriage and Plasmodium falciparum transmission in Cambodia: An open-label randomized trial
Source: PLoS One. 2017 Jun 7;12(6):e0168702. doi: 10.1371/journal.pone.0168702 (PMC5462369; doi:10.1371/journal.pone.0168702)
Supplement: S3 File — (XLS) [file pone.0168702.s006.xls]

## Sheet: Mosquito_Data
sn_id	tb_id	enrolled	randomized	pq	mixed	d1gam	d1pfg	d1pfs25	d1mosq	d1oocyst_total	d1oocyst_mean	d1d9pcr	d1d16pcr	d1transmit	d1PCRtransmit	d1pftransmit	d3gam	d3pfg	d4gam	d4pfg	d4pfs25	d4mosq	d4transmit	w1gam	w1pfg	w1pfs25	w1mosq	w1d9pcr	w1d16pcr	w1transmit	w2gam	w2pfs25	w2pfg	w2mosq	w2d9pcr	w2d16pcr	w2transmit	w3gam	w4gam	w5gam	w6gam
SN1877-001		0	0		0	0	0	0	0			1	0	0	0	0
SN1877-002	TB1877 - 001	1	1	No	0	705	1	1	13	29	2.2	5	4	1	1	1	569	1	427	1	1	22	1	247	1	1	37	5	4	1	161	1	1	6	4	5	1	349	93	0	0
SN1877-003	TB1877 - 002	1	1	Yes	1	0	0	0	19			0	0	1	0	0	0	0	0	0	0	0	0	0	0	0	0	0	0	0	0	0	0	0	0	1	0	0	0
SN1877-004		0	0		0	0	0	0	0			0	0	0	0	0
SN1877-005	TB1877 - 003	1	1	No	0	0	0	0	0			0	0	0	0	0	0	0	0	0	0	0	0	0	0	0	0	0	0	0	0	0	0	0	0	0	0	0	0	0	0
SN1877-006	TB1877 - 004	1	1	Yes	1	21	1	1	0			0	0	0	0	0	38	1	8	1	1	0	0	0	0	0	0	3	0	0	0	0	0	0	0	0	0	0	0	0	0
SN1877-007	TB1877 - 005	1	1	Yes	0	5	1	1	0			0	0	0	0	0	21	1	0	0		0	0	0	0	0	0	0	0	0	0		0	0	0	0	0	0	0	0	0
SN1877-008	TB1877 - 006	1	1	No	0	0	0	0	0			0	0	0	0	0	0	0	0	0		0	0	0	0		0	0	0	0	0		0	0	0	0	0	0	0	0	0
SN1877-009	TB1877 - 007	1	1	Yes	0	0	0	0	0			0	0	0	0	0	0	0	0	0	0	0	0	0	0	0	0	0	0	0	0	0	0	0	0	0	0	0	0	0	0
SN1877-010	TB1877 - 008	1	1	No	0	16	1	1	0			0	2	0	0	0	87	1	71	1		22	1	70	1	1	0	2	1	0	0		0	0	2	0	0	0	0	0	0
SN1877-011	TB1877 - 009	1	1	No	0	0	0	1	0			0	0	0	0	0	0	0	0	0		0	0	0	0	0	0	0	0	0	0		0	0	0	0	0	0	0	0	0
SN1877-012	TB1877 - 010	1	1	Yes	0	0	0	0	0			0	0	0	0	0	0	0	0	0	0	0	0	0	0	0	0	0	0	0	0	0	0	0	0	0	0	0	0	0	0
SN1877-013	TB1877 - 011	1	1	No	0	0	0	0	0			0	0	0	0	0	0	0	0	0		0	0	0	0		0	0	0	0	0		0	0	0	0	0	0	0	0	0
SN1877-014	TB1877 - 012	1	1	Yes	0	0	0	0	0			0	0	0	0	0	0	0	0	0	0	0	0	0	0	0	0	0	0	0	0	0	0	0	0	0	0	0	0	0	0
SN1877-015	TB1877 - 013	1	1	Yes	0	0	0	1	0			0	0	0	0	0	0	0	0	0	0	0	0	0	0	0	0	0	0	0	0	0	0	0	0	0	0	0	0	0	0
SN1877-016	TB1877 - 014	1	1	No	0	0	0	1	0			0	0	0	0	0	0	0	20	1	0	0	0	0	0	0	0	0	0	0	0	0	0	0	0	0	0	0	0	0	0
SN1877-017	TB1877 - 015	1	1	No	0	0	0	1	0			0	0	0	0	0	0	0	0	0	0	0	0	0	0	0	0	0	0	0	0		0	0	0	0	0	0	0	0	0
SN1877-018	TB1877 - 016	1	1	Yes	0	0	0	0	0			0	0	0	0	0	0	0	0	0	0	0	0	0	0	0	0	0	0	0	0	0	0	0	0	0	0	0	0	0	0
SN1877-019	TB1877 - 017	1	1	No	1	0	0	0	17			0	0	1	0	0	0	0	0	0	0	0	0	0	0	0	0	0	0	0	0	0	0	0	0	0	0	0	0	0	0
SN1877-020	TB1877 - 018	1	1	Yes	0	0	0	0	0			0	0	0	0	0	0	0	0	0	0	0	0	0	0	0	0	0	0	0								0			0
SN1877-022	TB1877 - 019	1	1	Yes	0	0	0	0	0			0	0	0	0	0	0	0	0	0	0	0	0	0	0	0	0	0	0	0	0	0	0	0	0	0	0	0	0	0	0
SN1877-021	TB1877 - 020	1	1	No	0	0	0	0	0			0	0	0	0	0	0	0	0	0		0	0	0	0	0	0	0	0	0	0		0	0	0	0	0	0	0
SN1877-023	TB1877 - 021	1	1	No	0	0	0	0	0			0	0	0	0	0	0	0	0	0		0	0	0	0	0	0	0	0	0	0		0	0	0	0	0	0	0	0	0
SN1877-024	TB1877 - 022	1	1	Yes	0	0	0	0	0			0	0	0	0	0	0	0	0	0		0	0	0	0	0	0	0	0	0	0		0	0	0	0	0	0	0	0	0
SN1877-025		0	0		0	0	0	0	0			0	0	0	0	0
SN1877-026	TB1877 - 023	1	1	Yes	0	0	0	0	0			0	0	0	0	0	0	0	0	0		0	0	0	0	0	0	0	0	0								0	0	0	0
SN1877-027		0	0		0	0	0	0	0			M	M	0		0
SN1877-028	TB1877 - 024	1	1	No	0	0	0	1	0			0	0	0	0	0	0	0	0	0		0	0	0	0	0	0	0	0	0										0	0
SN1877-029	TB1877 - 025	1	1	No	0	0	0	0	0			0	0	0	0	0	0	0	0	0		0	0	0	0	0	0	0	0	0	0		0	0	0	0	0	0		0	0
SN1877-030	TB1877 - 026	1	1	Yes	0	66	1	1	0			1	0	0	0	0	157	1	246	1	1	0	0	0	0	1	0	0	0	0	0	0	0	0	0	0	0	0	0	0	0
SN1877-031	TB1877 - 027	1	0	No	0	0	0	0	0			0	0	0	0	0
SN1877-032	TB1877 - 028	1	1	No	0	0	0	1	0			0	0	0	0	0	0	0	0	0		0	0	0	0	0	0	0	0	0	0		0	0	0	0	0	0		0	0
SN1877-033	TB1877 - 029	1	1	Yes	1	0	0	0	0			0	0	0	0	0	0	0	0	0	0	0	0	0	0		0	5	6	0	0	0	0	0	0	0	0	0	0	0	0
SN1877-034	TB1877 - 030	1	1	No	1	0	0	0	0			0	0	0	0	0	0	0	0	0	0	0	0	0	0		0	0	0	0								0		0	0
SN1877-035	TB1877 - 031	1	1	Yes	0	0	0	1	0			0	0	0	0	0	0	0	0	0		0	0	0	0	0	0	0	0	0	0		0	0	0	0	0	0	0	0	0
SN1877-036	TB1877 - 032	1	1	No	0	0	0	0	0			0	0	0	0	0	0	0	0	0		0	0	0	0	0	0	0	0	0	0		0	0	0	0	0	0	0	0	0
SN1877-037	TB1877 - 033	1	1	Yes	0	0	0	0	0			0	0	0	0	0	0	0	0	0	0	0	0	0	0	0	0	0	0	0	0	0	0	0	0	0	0	0		0	0
SN1877-038	TB1877 - 034	1	1	No	0	0	0	0	0			0	0	0	0	0	0	0	0	0		0	0	0	0	0	0	0	0	0	0		0	0	0	0	0	0	0	0	0
SN1877-039	TB1877 - 035	1	1	Yes	0	0	0	1	0			0	0	0	0	0	0	0	0	0		0	0	0	0	0	0	0	0	0	0		0	0	0	0	0	0	0		0
SN1877-040		0	0		0	0	0	0	0			0	0	0	0	0
SN1877-041		0	0		0	0	0	0	0			0	0	0	0	0
SN1877-042	TB1877 - 036	1	1	No	0	0	0	1	0			0	0	0	0	0	0	0	0	0	1	0	0	0	0	1	0	0	1	0	0		0	0	0	0	0	0	0	0	0
SN1877-043	TB1877 - 037	1	1	Yes	0	0	0	1	0			0	0	0	0	0	0	0	0	0		0	0	0	0	0	0	0	0	0	0		0	0	0	0	0
SN1877-044	TB1877 - 038	1	1	No	0	0	0	0	0			0	0	0	0	0	0	0	0	0		0	0															0
SN1877-045	TB1877 - 039	1	1	Yes	0	0	0		0			0	0	0	0	0	0	0	0	0		0	0	0	0	0	0	0	0	0	0		0	0	0	0	0		0		0
SN1877-046	TB1877 - 040	1	1	Yes	0	0	0	1	0			0	0	0	0	0	0	0	0	0	0		0	0	0	0	0	0	0	0	0	0	0	0	0	0	0	0	0	0	0
SN1877-047	TB1877 - 041	1	1	No	0	0	0	0	0			0	0	0	0	0	0	0	0	0	0	0	0	0	0	0	0	0	0	0	0		0	0	0	0	0		0	0	0
SN1877-048	TB1877 - 042	1	1	Yes	0	0	0	0	0			0	0	0	0	0	0	0	0	0	0	0	0	0	0	0	0	0	0	0	0		0	0	0	0	0	0	0	0	0
SN1877-049	TB1877 - 043	1	1	No	0	0	0	0	0			0	0	0	0	0	0	0	0	0		0	0	0	0	0	0	0	0	0	0		0	0	0	0	0	0	0	0	0
SN1877-050	TB1877 - 044	1	1	Yes	0	0	0	0	0			0	0	0	0	0	0	0	0	0		0	0	0	0	0	0	0	0	0	0		0	0	0	0	0	0	0	0	0
SN1877-051	TB1877 - 045	1	1	No	0	0	0	0	0			0	0	0	0	0	0	0	0	0	0	0	0	0	0	0	0	0	0	0	0		0	0	0	0	0	0	0	0	0
SN1877-052	TB1877 - 046	1	1	No	0	0	0	0	0			0	0	0	0	0	0	0	0	0	0	0	0	0	0	0	0	0	0	0	0	0	0	0	0	0	0	0	0	0	0
SN1877-053	TB1877 - 047	1	1	Yes	0	0	0	1	0			1	0	0	0	0	0	0	0	0	0	0	0	0	0	0	0	0	0	0	0	0	0	0	0	0	0	0	0	0	0
SN1877-054	TB1877 - 048	1	1	No	0	0	0	0	0			0	0	0	0	0	0	0	0	0		0	0	0	0	0	0	0	0	0	0		0	0	0	0	0	0	0	0	0
SN1877-055	TB1877 - 049	1	1	Yes	1	0	0	0	9			0	0	1	0	0	0	0	0	0	0	0	0	0	0	0	0	0	0	0	0	0	0	0	15	7	0	0	0	0	0
SN1877-056	TB1877 - 050	1	1	No	0	0	0	0	0			0	0	0	0	0	0	0	0	0		0	0	0	0	0	0	0	0	0	0		0	0	0	0	0	0	0	0	0
SN1877-057	TB1877 - 051	1	0	Yes	0	0	0	0	0			0	0	0	0	0	0	0	0	0		0	0
SN1877-058	TB1877 - 052	1	1	No	0	0	0	1	0			0	0	0	0	0	30	1	4	1		0	0	0	0	1	0	0	0	0	0		0	0	0	0	0		0		152
SN1877-059		0	0		0	0	0	0	0			0	0	0	0	0
SN1877-060	TB1877 - 053	1	1	Yes	0	728	1	1	35	1966	56.2	5	5	1	1	1	670	1	772	1		35	1	71	1	1	0	0	0	0	0		0	0	0	0	0	0	0	0
SN1877-061	TB1877 - 054	1	1	Yes	0	0	0	1	0			0	0	0	0	0	0	0	0	0		0	0	0	0	0	0	0	0	0	0		0	0	0	0	0	0	0	0	0
SN1877-062	TB1877 - 055	1	1	No	0	0	0	1	0			0	0	0	0	0	0	0	0	0		0	0	0	0	0	0	0	0	0	0		0	0	0	0	0	0	0	0	0
SN1877-064	TB1877 - 056	1	1	Yes	0	0	0	1	0			0	0	0	0	0	0	0	0	0		0	0	0	0	0	0	0	0	0	0		0	0	0	0	0	0	0	0	0
SN1877-063	TB1877 - 057	1	1	No	1	690	1	1	0			26	26	0	1	0	652	1	860	1	1	45	1	844	1	1	45	27	30	1	250	1	1	11	19	18	1	258	0	0	0
SN1877-065	TB1877 - 058	1	1	No	0	0	0	0	0			0	0	0	0	0	0	0	0	0	1	0	0	0	0	1	0	0	0	0	0	1	0	0	0	0	0	0	0	0	0
SN1877-066	TB1877 - 059	1	0	No	0	7	1	1	0			2	0	0	0	0
SN1877-067	TB1877 - 060	1	1	Yes	0	0	0	1	0			0	0	0	0	0	0	0	0	0		0	0	0	0	0	0	0	0	0
SN1877-068		0	0		0	0	0	0	0			0	0	0	0	0
SN1877-069	TB1877 - 061	1	1	Yes	0	0	0	0	0			0	0	0	0	0	0	0	0	0	1	0	0	0	0	0	0	0	0	0	0	0	0	0	0	0	0	0	0	0	0
SN1877-070	TB1877 - 062	1	1	No	0	0	0	1	4	5	1.3	1	1	1	1	1	0	0	0	0	1	0	0	0	0	0	0	0	0	0	0	0	0	0	0	0	0	0		0	0
SN1877-071	TB1877 - 063	1	0	No	0	0	0	1	0			0	0	0	0	0
SN1877-072	TB1877 - 064	1	1	Yes	0	0	0	1	0			0	0	0	0	0	0	0	0	0		0	0	0	0	0	0	0	0	0								0	0	0	0
SN1877-073	TB1877 - 065	1	1	No	1	0	0	1	45			0	0	1	0	0	0	0	0	0		0	0	0	0	0	0	1	0	0	0		0	0	1	0	0	0	0	0	0
SN1877-074	TB1877 - 066	1	1	No	0	0	0		0			0	0	0	0	0	0	0	0	0	1	0	0	0	0	0	0	0	0	0	0	0	0	0	0	0	0	0	0	0	0
SN1877-075	TB1877 - 067	1	1	Yes	0	0	0	1	0			0	0	0	0	0	0	0	0	0		0	0	0	0	0	0	0	0	0									16	0	0
SN1877-076	TB1877 - 068	1	1	No	0	0	0	0	0			0	0	0	0	0	0	0	0	0	0	0	0	0	0	0	0	0	0	0	0	0	0	0	0	0	0	0	0		0
SN1877-077	TB1877 - 069	1	1	Yes	0	0	0	1	0			0	0	0	0	0	0	0	0	0	0	0	0	0	0	0	0	0	0	0								0	0		0
SN1877-078	TB1877 - 070	1	1	No	0	0	0	0	0			0	0	0	0	0	0	0	0	0		0	0								0		0	0	0	0	0
SN1877-079		0	0		0	0	0	0	0			0	0	0	0	0
SN1877 - 080	TB1877 - 071	1	1	Yes	0	0	0	1	0			0	0	0	0	0	0	0	0	0		0	0	0	0	0	0	0	0	0								0	0		0
SN1877 - 081	TB1877 - 072	1	1	No	0	0	0	1	0			0	0	0	0	0	0	0	0	0	1	0	0	0	0	1	0	0	0	0	0	0	0	0	0	0	0	0	0	0	0
SN1877 - 082	TB1877 - 073	1	1	Yes	0	0	0	1	0			0	0	0	0	0	0	0	0	0		0	0	0	0	0	0	0	0	0	0		0	0	0	0	0	0	0		0
SN1877 - 083	TB1877 - 074	1	1	Yes	0	0	0	1	0			0	0	0	0	0	0	0	0	0		0	0	0	0	0	0	0	0	0	0		0	0	0	0	0	0	0		0
SN1877 - 084	TB1877 - 075	1	0	No	1	0	0	0	11			0	1	1	0	0	0	0	0	0
SN1877 - 085	TB1877 - 076	1	1	Yes	0	0	0	0	0			0	0	0	0	0	0	0	0	0		0	0	0	0	0	0	0	0	0	0		0	0	0	0	0	0		0	0
SN1877 - 086	TB1877 - 077	1	1	No	0	0	0	1	0			2	5	0	1	0	47	1	77	1	1	32	1	55	1	1	33	5	5	1	54	1	1	40	5	5	1	0	0		0
SN1877 - 087	TB1877 - 078	1	0	No	1	0	0	1	0			0	0	0	0	0
SN1877 - 088	TB1877 - 079	1	1	No	0	0	0	0	0			0	0	0	0	0	0	0	0	0		0	0	0	0	0	0	0	0	0	0		0	0	0	0	0	0	0	0	0
SN1877 - 089	TB1877 - 080	1	1	Yes	0	0	0	0	0			0	0	0	0	0	0	0	0	0		0	0	0	0	0	0	0	0	0
SN1877 - 090	TB1877 - 081	1	1	No	0	0	0	0	0			0	0	0	0	0	0	0	0	0		0	0	0	0	0	0	0	0	0	0		0	0	0	0	0	0	0	0	0
SN1877 - 091	TB1877 - 082	1	1	Yes	0	0	0	0	0			1	0	0	0	0	0	0	0	0	0	0	0	0	0	0	0	0	0	0	0	0	0	0	0	0	0	0	0	0	0
SN1877 - 092	TB1877 - 083	1	1	No	0	0	0	0	0			0	0	0	0	0	0	0	0	0		0	0	0	0	0	0	0	0	0	0		0	0	0	0	0	0	0	0	0
SN1877 - 093	TB1877 - 084	1	1	Yes	0	0	0	0	0			0	0	0	0	0	0	0	0	0	0	0	0			0					0	0	0	0	0	0	0	0		0	0
SN1877 - 094	TB1877 - 085	1	1	No	0	0	0	0	0			0	0	0	0	0	0	0	0	0		0	0								0		0	0	0	0	0	0	0	0	0
SN1877 - 095	TB1877 - 086	1	1	Yes	0	0	0	0	0			0	0	0	0	0	0	0	0	0		0	0	0	0	0	0	0	0	0	0		0	0	0	0	0	0	0	0	0
SN1877 - 096	TB1877 - 087	1	1	No	0	0	0	0	0			0	0	0	0	0	0	0	0	0	0	0	0	0	0		0	0	0	0	0	0	0	0	0	0	0	0	0	0	0
SN1877 - 097	TB1877 - 088	1	1	Yes	0	0	0	0	0			0	0	0	0	0	0	0	0	0		0	0	0	0	0	0	0	0	0	0		0	0	0	0	0	0	0	0	0
SN1877 - 098	TB1877 - 089	1	1	No	0	0	0	0	0			0	0	0	0	0	0	0	0	0	0	0	0	0	0	0	0	0	0	0	0	0	0	0	0	0	0	0	0	0	0
SN1877 - 099	TB1877 - 090	1	1	Yes	0	0	0	0	0			0	0	0	0	0	0	0	0	0		0	0	0	0	0	0	0	0	0	0		0	0	0	0	0	0	0	0	0
SN1877 - 100	TB1877 - 091	1	1	Yes	0	0	0	0	0			0	0	0	0	0	0	0	0	0		0	0	0	0	0	0	0	0	0	0		0	0	0	0	0	0	0	0	0
SN1877 - 101	TB1877 - 092	1	1	No	0	0	0	0	0			0	0	0	0	0	0	0	0	0	0	0	0	0	0		0	0	0	0	0		0	0	0	0	0	0	0	0	0
SN1877 -102	TB1877 - 093	1	1	No	0	0	0	0	0			0	0	0	0	0	0	0	0	0		0	0	0	0	0	0	0	0	0	0		0	0	0	0	0	0	0	0	0
SN1877-103		0	0		0	0	0	0	0			1	0	0	0	0
SN1877 - 104	TB1877 - 094	1	1	Yes	0	0	0	0	0			0	0	0	0	0	0	0	0	0	0	0	0	0	0	0	0	0	0	0	0	0	0	0	0	0	0	0	0	0	0
SN1877 - 105	TB1877 - 095	1	1	No	0	0	0	1	0			0	0	0	0	0	0	0	0	0		0	0	0	0	1	0	0	0	0	0		0	0	0	0	0	0	0	0	0
SN1877 - 106	TB1877 - 096	1	1	Yes	0	0	0	1	0			0	0	0	0	0	0	0	0	0	0	0	0	0	0	0	0	0	0	0	0	0	0	0	0	0	0	0	0	0	0
SN1877 - 107	TB1877 - 097	1	1	Yes	0	0	0	1	0			0	0	0	0	0	0	0	0	0		0	0								0		0	0	0	0	0	0		0	0
SN1877 - 108	TB1877 - 098	1	1	No	0	342	1	1	49	7644	156	5	5	1	1	1	412	1	375	1	1	49	1	293	1		50	5	5	1	80	1	1	49	5	5	1	0			0
SN1877 - 109	TB1877 - 099	1	1	No	0	0	0	1	0			0	0	0	0	0	0	0	0	0		0	0	0	0	0	0	0	0	0	0		0	0	0	0	0	0	0	0	0
SN1877-110		0	0		0	0	0	0	0			0	0	0	0	0
SN1877 - 111	TB1877 - 100	1	1	Yes	0	0	0	1	0			0	0	0	0	0	0	0	0	0		0	0	0	0	0	0	0	0	0	0		0	0	0	0	0	0	0	0	0
SN1877-112		0	0		0	0	0	0	0			0	0	0	0	0
SN1877 - 113	TB1877 - 101	1	1	No	0	0	0	1	0			0	0	0	0	0	0	0	0	0	0	0	0	0	0	0	0	0	0	0	0	0	0	0	0	0	0	0	0		0
SN1877 - 114	TB1877 - 102	1	1	Yes	0	0	0	1	0			0	0	0	0	0	0	0	6	1	1	0	0	0	0	0	0	0	0	0	0	0	0	0	0	0	0	0	0	0	0
SN1877 - 115	TB1877 - 103	1	1	No	0	0	0	1	0			0	0	0	0	0	0	0	0	0		0	0	0	0	0	0	0	0	0	0		0	0	0	0	0		0	0	0
SN1877 - 116	TB1877 - 104	1	1	Yes	0	0	0	1	0			0	0	0	0	0	0	0	0	0	1	0	0	0	0	0	0	0	0	0	0	0	0	0	0	0	0	0	0	0	0
SN1877 - 117	TB1877 - 105	1	1	Yes	1	0	0	0	0			0	0	0	0	0	0	0	0	0	0	0	0	0	0	0	0	0	0	0	0	0	0	0	1	3	0	0	0	0	0
SN1877 - 118	TB1877 - 106	1	1	No	0	0	0	1	0			0	0	0	0	0	31	1	14	1		0	0	32	1	1	0	2	0	0	19		1	0	0	0	0		0	0	0
SN1877 - 119	TB1877 - 107	1	1	No	1	118	1	1	9	12	1.3	3	4	1	1	1	145	1	96	1	1	0	0	42	1	1	0	2	0	0	28	0	1	0	0	0	0	35	0	0	0

## Sheet: Data Dictionary
sn_id	screening ID
tb_id	enrollment ID (tb for transmission-blocking)
enrolled	enrolled in the trial			1=enrolled	0=not enrolled
randomized	randomized to primaqine or no primaquine			1=randomized	0=not randomized
pq	primaquine receipt			Yes=PQ group	No=No PQ
mixed	mixed Pf/Pv infection			1= mixed Pf/Pv	0 = Pf mono-infection
DAY 1 Variables (note day1 here is denoted as day 0 in the manuscript, pre-treatment)
d1gam	number of gametocytes seen by microscopy prior to treatment
d1pfg	whether gametocytes present by microscopy			1= gametocytes present	0= gametocytes absent
d1pfs25	whether gametocytes present by RT-PCR			1= gametocytes present	0= gametocytes absent
d1mosq	number of mosquitoes (out of 50) with positive midgut oocysts (note oocysts could be falaciparum or vivax in mixed infection patients) at day9 after membrane feeding
d1oocyst_total	total number of oocysts counted in all the oocyst-positive mosquitoes
d1oocyst_mean	oocyst total divided by the number of oocyst-positive mosquitoes
d1d9pcr	number of PCR-positive mosquito pools (usually out of 5) at day 9 after membrane feeding. (Note that this number has a denominator of 30 individual mosquitoes in mixed infection patients)
d1d16pcr	number of PCR-positive mosquito pools (usually out of 5) at day 16 after membrane feeding. (Note that this number has a denominator of 30 individual mosquitoes in mixed infection patients)
d1transmit	transmission success based on the presence of any oocyst-positive mosquitoes (note oocysts could be evidence of vivax transmission in mixed infection patients)
d1PCRtransmit	transmission success based on the presence of PCR-positive mosquitoes both at day 9 and day 16 post-membrane feeding
d1pftransmit	transmission success of P. falciparum based on presence of oocyst-positive mosquitoes and species-specific PCR confirmation
DAY 3 Variables (note day3 here is denoted as day 2 in the manuscript, 48hrs after enrollment)
d3gam
d3pfg
d4gam
DAY 4 Variables (note day4 here is denoted as day 3 in the manuscript, 72hrs after enrollment)
d4pfg
d4pfs25
d4mosq
d4transmit	transmission success of P. falciparum based on presence of oocyst-positive mosquitoes
WEEK 1 Variables (same as day 7 in the manuscript)
w1gam
w1pfg
w1pfs25
w1mosq
w1d9pcr
w1d16pcr
w1transmit	transmission success of P. falciparum based on presence of oocyst-positive mosquitoes and species-specific PCR confirmation
WEEK 2 Variables (same as day 14 in the manuscript)
w2gam
w2pfs25
w2pfg
w2mosq
w2d9pcr
w2d16pcr
w2transmit
w3gam	number of gametocytes seen by microscopyat week 3 of follow-up
w4gam	number of gametocytes seen by microscopyat week 4 of follow-up
w5gam	number of gametocytes seen by microscopyat week 5 of follow-up
w6gam	number of gametocytes seen by microscopyat week 6 of follow-up

## Sheet: demographics_Aug26_data
TBID	Age1	Gender	Ethnicity	Occupation	Weight	Height	G6PDFluro	G6Activity	G6PDWHO	HemoType	Smear	PQRandom	EvalAble	Outcome	MalPastYear	NumbMalYear	PresTempDate	PresTempTime	PresTemp	DurationFever	WBC	RBC	Hgb	Hct	MCV	RDW	Platelets	GeoMeanParasit	MixedInf	PQyes1	HgbD3	HgbD7	HgbD14
1	44	Male	Khmer	Military	67	159	Normal	9.5	WHO Class V	Heterzygous Hemoglobin E (trait)	PF+Pfg	No	Yes	Late Parasitologic Failure (LPF)	No		12-Dec-12	10:53	38.5	10	6.9	3.69	9.8	30.5	83	12	438	8804	0	0	9.1		11
2	22	Male	Khmer	Worker	54	161	Normal	6.9	WHO Class IV	Normal	Mix+Pvg	Yes	No	Lost to follow up	No		12-Dec-12	13:33	38.5	5	5	4.62	11.6	38.3	83	10.9	64	12325	0	1	12.7
3	32	Male	Khmer	Farmer	48	154	Normal	9.1	WHO Class V	Normal	PF	No	Yes	Late Parasitologic Failure (LPF)	No		18-Dec-12	14:05	37.7	4	5.7	5.31	15	47.4	89	11	139	6726	0	0	11.6
4	39	Male	Khmer	Military	60	170	Normal	10.7	WHO Class V	Normal	Mix+Pfg	Yes	Yes	Adequate Clinical & Parasitologic Response: Complete follow up, no failure (ACPR)	Yes	1	22-Dec-12	21:10	36	3	10.7	5.51	17.3	48.7	89	11	122	23273	1	1	11.4
5	58	Female	Khmer	Farmer	52	168	Normal	12.6	WHO Class V	Heterzygous Hemoglobin E (trait)	PF+Pfg	Yes	Yes	Adequate Clinical & Parasitologic Response: Complete follow up, no failure (ACPR)	Yes	1	24-Dec-12	14:05	37.1	10	2.9	3.29	7.9	23.3	71	14.5	112	19849	0	1	10	9.5	10.7
6	24	Male	Khmer	Military	52	161	Normal	7.9	WHO Class V	Normal	PF	No	Yes	Adequate Clinical & Parasitologic Response: Complete follow up, no failure (ACPR)	No		24-Dec-12	10:53	39.8	2	6.6	5.15	13.5	40.4	78	12.4	65	46635	0	0	13.3
7	25	Male	Khmer	Forest Worker	55	168	Normal	8.5	WHO Class V	Heterzygous Hemoglobin E (trait)	PF	Yes	Yes	Late Parasitologic Failure (LPF)	No		26-Dec-12	19:55	38	3	6.2	4.8	15.3	46	95	0	150	7544	0	1	12.8	12.3
8	32	Male	Khmer	Farmer	56	162	Normal	8.7	WHO Class V	Heterzygous Hemoglobin E (trait)	PF+Pfg	No	Yes	Adequate Clinical & Parasitologic Response: Complete follow up, no failure (ACPR)	Yes	2	27-Dec-12	13:36	38	7	3.3	3.2	9.7	29	91	0	120	10861	0	0	8.9	9.1	8.8
9	20	Male	Khmer	Farmer	53	160	Normal	9.4	WHO Class V	Normal	PF	No	No	Use of other antimalarial outside of study protocol	No		01-Jan-13	21:29	37.1	2	6.2	4.55	12.5	38.9	85	14	111	2334	0	0	12.8
10	18	Male	Khmer	Mechanic	63	170	Normal	11.2	WHO Class V	Heterzygous Hemoglobin E (trait)	PF	Yes	Yes	Late Parasitologic Failure (LPF)	Yes	4	09-May-13	10:36	39.9	2	9.3	5.66	14.2	43	76	13.4	141	9762	0	1	12.4	13.4
11	20	Male	Khmer	Military	53	160	Normal	8.4	WHO Class V	Normal	PF	No	Yes	Adequate Clinical & Parasitologic Response: Complete follow up, no failure (ACPR)	Yes	2	12-May-13	10:31	38.8	1	7.6	5.51	15.4	46.9	85	10	172	32863	0	0	14.1
12	25	Male	Khmer	Farmer	48	151	Normal	13	WHO Class V	Normal	PF	Yes	Yes	Late Parasitologic Failure (LPF)	No		13-May-13	9:13	37.9	1	9.2	3.93	12	35	89	13.1	233	7210	0	1	10.8	11
13	56	Male	Khmer	Farmer	55	166	Normal	8.6	WHO Class V	Normal	PF	Yes	Yes	Late Clinical Failure with fever (either measured or subjective) (LCFF)	Yes	2	14-May-13	10:39	38.9	1	6.6	4.78	14	40.8	85	10.4	96	53995	0	1	12.6
14	35	Male	Khmer	Farmer	62	164	Normal	5.4	WHO Class IV	Normal	PF	No	Yes	Late Parasitologic Failure (LPF)	No		15-May-13	13:32	38.6	1	3.5	4.09	11.8	36	88	10.6	52	54782	0	0	10.8	12.1
15	32	Male	Khmer	Farmer	63	168	Normal	7.6	WHO Class V	Homozygous Hemoglobin E	PF	No	Yes	Late Clinical Failure with fever (either measured or subjective) (LCFF)	Yes	1	24-May-13	17:29	37.8	2	9.1	5.9	12.8	40.4	69	13.7	199	4436	1	0	12.4
16	46	Female	Khmer	Farmer	68	154.5	Normal	5.5	WHO Class V	Heterzygous Hemoglobin E (trait)	PF	Yes	Yes	Late Parasitologic Failure (LPF)	No		24-May-13	17:27	37.4	5	6.9	4.43	12.9	38.3	86	10.5	114	1120	1	1	12.6
17	40	Male	Khmer	Farmer	54	160	Normal	7.6	WHO Class V	Normal	Mix+Pvg	No	Yes	Late Parasitologic Failure (LPF)	Yes	1	24-May-13	17:45	38.7	1	3.2	5.11	15.5	45.6	89	10.3	105	3059	0	0	14.8
18	29	Male	Khmer	Farmer	58	168	Normal	10.3	WHO Class V	Normal	PF	Yes	Yes	Lare Clinical Failure/Late Parasitologic Failure Indistinguishable (LCF/LPF)	No		26-May-13	13:29	39.1	3	2.7	4.81	14.8	43.4	90	11.2	82	21142	0	1	13.6
19	19	Male	Khmer	Farmer	51	166	Normal	8.3	WHO Class V	Normal	PF	No	Yes	Adequate Clinical & Parasitologic Response: Complete follow up, no failure (ACPR)	No		28-May-13	14:56	38.6	3	5.9	4.53	12.4	36.7	81	12.2	57	14528	0	0	10.1
20	26	Male	Khmer	Farmer	55	161	Normal	9.8	WHO Class V	Heterzygous Hemoglobin E (trait)	PF	Yes	Yes	Adequate Clinical & Parasitologic Response: Complete follow up, no failure (ACPR)	No		28-May-13	13:55	39.2	3	4.4	5.19	12.7	38.1	73	12.8	74	3189	0	1	13.3
21	54	Male	Khmer	Shop owner	69	171	Normal	10.8	WHO Class V	Normal	PF	No	Yes	Adequate Clinical & Parasitologic Response: Complete follow up, no failure (ACPR)	No		30-May-13	12:09	38.3	1	4.5	5.11	13.6	42.1	82	10.3	191	7750	0	0	12.6
22	37	Male	Khmer	Farmer	50	164	Normal	11.3	WHO Class V	Heterzygous Hemoglobin E (trait)	PF	Yes	Yes	Adequate Clinical & Parasitologic Response: Complete follow up, no failure (ACPR)	Yes	2	30-May-13	17:18	37.9	1	7.6	5.24	15.2	46.3	88	10.4	153	2445	0	1	13.2
23	23	Male	Khmer	Military	53	168	Normal	8.9	WHO Class V	Heterzygous Hemoglobin E (trait)	PF	Yes	Yes	Late Clinical Failure with fever (either measured or subjective) (LCFF)	No		01-Jun-13	13:40	37.9	2	5.3	6.17	15.2	46.5	75	12.2	158	2576	0	1	12.3
24	20	Male	Khmer	Farmer	55	157	Normal	11.8	WHO Class V	Normal	PF	No	Yes	Adequate Clinical & Parasitologic Response: Complete follow up, no failure (ACPR)	Yes	1	02-Jun-13	16:00	38.8	3	5.1	4.75	14.4	42.5	89	9.8	66	110380	0	0	13.4
25	35	Male	Khmer	Farmer	61	166	Normal	5.3	WHO Class IV	Normal	PF	No	Yes	Adequate Clinical & Parasitologic Response: Complete follow up, no failure (ACPR)	No		03-Jun-13	10:30	37.9	1	3.8	4.47	13.2	40.5	91	9.9	92	1491	0	0	13.3
26	34	Male	Khmer	Farmer	57	164	Normal	5.2	WHO Class IV	Heterzygous Hemoglobin E (trait)	PF+Pfg	Yes	Yes	Late Parasitologic Failure (LPF)	Yes	2	07-Jun-13	15:03	37.3	4	7.4	4.14	9.8	31.8	77	14	125	59131	0	1	9.3
28	23	Male	Khmer	Farmer	50	162	Normal	5.4	WHO Class IV	Heterzygous Hemoglobin E (trait)	PF	No	Yes	Adequate Clinical & Parasitologic Response: Complete follow up, no failure (ACPR)	No		12-Jun-13	14:14	39.5	3	4.1	5.59	13.7	42.5	76	10.8	88	118424	0	0	13.2
29	24	Male	Khmer	Military	51	163	Partial Deficiency	4.9	WHO Class IV	Homozygous Hemoglobin E	Mix(Pf&Pv)	Yes	Yes	Late Parasitologic Failure (LPF)	No		12-Jun-13	17:18	37.5	3	6.4	6.41	12.7	39.6	62	12.4	150	1214	0	1	12.7	10.9
30	18	Male	Khmer	Farmer	51	155	Normal	5.7	WHO Class IV	Normal	Mix(Pf&Pv)	No	Yes	Late Clinical Failure with fever (either measured or subjective) (LCFF)	Yes	3	13-Jun-13	18:36	38.1	1	7	6.43	14.7	45.1	70	13.6	216	1935	0	0	14.5
31	31	Male	Khmer	Farmer	62	165	Normal	5.3	WHO Class IV	Normal	PF	Yes	Yes	Adequate Clinical & Parasitologic Response: Complete follow up, no failure (ACPR)	No		14-Jun-13	10:08	38.7	3	6.7	4.83	13.3	38.8	80	10	85	67964	0	1	11.6
32	23	Male	Khmer	Farmer	59	165	Normal	6.3	WHO Class IV	Normal	PF	No	Yes	Adequate Clinical & Parasitologic Response: Complete follow up, no failure (ACPR)	No		15-Jun-13	12:38	37	3	9.5	5.02	13.3	41.2	82	10.9	268	1447	0	0	13.8
33	19	Male	Khmer	Farmer	63	167	Normal	5.5	WHO Class IV	Normal	PF	Yes	Yes	Late Clinical Failure with fever (either measured or subjective) (LCFF)	No		15-Jun-13	15:09	38.3	1	5	5.87	15.3	48.6	83	12	184	3257	0	1	12.9
34	39	Male	Khmer	Farmer	62	168	Normal	7.6	WHO Class V	Heterzygous Hemoglobin E (trait)	PF	No	Yes	Adequate Clinical & Parasitologic Response: Complete follow up, no failure (ACPR)	Yes	1	16-Jun-13	10:17	38.9	1	4	4.95	12.7	38.3	77	11.2	175	8084	0	0	12.3	12.1
35	28	Male	Khmer	Farmer	54	157	Normal	9.6	WHO Class V	Normal	PF	Yes	Yes	Adequate Clinical & Parasitologic Response: Complete follow up, no failure (ACPR)	Yes	2	17-Jun-13	10:55	39.6	3	2.1	4.89	13.1	37.9	78	10.7	26	53245	0	1	11.7	11.3
36	32	Male	Khmer	Farmer	55.5	165	Normal	6.3	WHO Class IV	Normal	PF	No	Yes	Early Treatment Failure with Clinical criteria (ETFC)	No		18-Jun-13	15:09	38	5	8.1	4.79	13.3	38.3	80	10.8	33	39685	1	0	13.4
37	24	Male	Khmer	Farmer	60	167	Normal	8.4	WHO Class V	Heterzygous Hemoglobin E (trait)	PF	Yes	No	Lost to follow up	Yes	2	19-Jun-13	10:50	38.8	2	8.3	5.53	14.2	42.8	77	11	136	20438	0	1	14
38	22	Male	Khmer	Farmer	54	164	Normal	12	WHO Class V	Normal	PF	No	No	Lost to follow up	No		19-Jun-13	12:00	38.5	4	3.5	3.91	11.4	31.7	81	11.3	63	33961	0	0	10.7
39	26	Male	Khmer	Farmer	59	169	Normal	6.5	WHO Class IV	Heterzygous Hemoglobin E (trait)	PF	Yes	Yes	Adequate Clinical & Parasitologic Response: Complete follow up, no failure (ACPR)	No		20-Jun-13	14:10	38.1	3	5.2	5.82	15.7	47.9	82	10.2	62	55860	0	1	14.2
40	25	Male	Khmer	Farmer	60	163	Normal	5.2	WHO Class IV	Normal	PF	Yes	Yes	Late Parasitologic Failure (LPF)	No		22-Jun-13	11:10	37.7	3	6.4	5.09	15	44.9	88	9.5	62	148048	0	1	13.6	13.4
41	32	Male	Khmer	Military	66	172	Normal	10.2	WHO Class V	Normal	PF	No	Yes	Late Parasitologic Failure (LPF)	Yes	4	25-Jun-13	12:22	37.7	1	6.8	5.87	16.6	51	87	9.2	138	37495	0	0	14.5
42	19	Male	Khmer	Farmer	61	166	Normal	10.7	WHO Class V	Normal	PF	Yes	Yes	Late Clinical Failure with fever (either measured or subjective) (LCFF)	Yes	1	27-Jun-13	10:02	38.2	2	4.6	4.75	14.1	41.7	88	9.9	84	50805	0	1	13.5
43	21	Male	Khmer	Farmer	55	169	Normal	8.1	WHO Class V	Heterzygous Hemoglobin E (trait)	PF	No	Yes	Adequate Clinical & Parasitologic Response: Complete follow up, no failure (ACPR)	Yes	3	28-Jun-13	10:58	39.5	4	7.9	5.7	13.9	43.1	76	10.5	66	46893	1	0	12.2
44	20	Male	Khmer	Farmer	52	168	Normal	10.5	WHO Class V	Heterzygous Hemoglobin E (trait)	PF	Yes	Yes	Adequate Clinical & Parasitologic Response: Complete follow up, no failure (ACPR)	No		28-Jun-13	10:57	38.4	4	11.8	5.31	13.6	39.4	74	11.8	184	42850	0	1	12.1
45	25	Male	Khmer	Farmer	65	172	Normal	7.1	WHO Class V	Normal	PF	No	Yes	Late Clinical Failure with fever (either measured or subjective) (LCFF)	Yes	1	28-Jun-13	14:37	38.2	1	8.8	5.47	15.4	45.1	83	11.3	131	57370	0	0	12.9
46	38	Male	Khmer	Military	59	164	Normal	9.2	WHO Class V	Heterzygous Hemoglobin E (trait)	PF	No	Yes	Late Clinical Failure with fever (either measured or subjective) (LCFF)	Yes	3	29-Jun-13	10:34	38.6	3	4.4	5.38	14.3	42.4	79	12	105	81663	0	0	12.6
47	20	Male	Khmer	Farmer	55	158	Deficiency	0.6	WHO Class III	Heterzygous Hemoglobin E (trait)	PF	Yes	Yes	Late Clinical Failure with fever (either measured or subjective) (LCFF)	No		29-Jun-13	11:30	38	2	5.2	5.25	14.1	42.6	81	10.6	100	117017	0	1	12	9.9	11.9
48	23	Male	Khmer	Farmer	56	172	Normal	9	WHO Class V	Normal	PF	No	Yes	Adequate Clinical & Parasitologic Response: Complete follow up, no failure (ACPR)	Yes	1	01-Jul-13	18:41	36.8	1	3.4	4.98	13.7	40.7	82	10.5	107	1062	0	0	12.4
49	36	Male	Khmer	Military	90	170	Normal	8.3	WHO Class V	Heterzygous Hemoglobin E (trait)	Mix+Pvg	Yes	Yes	Late Clinical Failure with fever (either measured or subjective) (LCFF)	Yes	1	02-Jul-13	12:50	39.4	1	4.2	4.99	13.2	39.3	79	10.5	143	821	1	1	11.9
50	18	Male	Khmer	Farmer	55	160	Normal	12.5	WHO Class V	Homozygous Hemoglobin E	PF	No	Yes	Adequate Clinical & Parasitologic Response: Complete follow up, no failure (ACPR)	No		03-Jul-13	16:27	36.4	2	7.7	7.24	12.8	41.2	57	15.4	202	11049	0	0	11.8	13.2
52	32	Male	Khmer	Military	65	170	Normal	5.2	WHO Class IV	Normal	PF	No	Yes	Late Parasitologic Failure (LPF)	No		10-Jul-13	14:15	39.2	3	7.6	4.03	12.9	37.3	93	11.3	126	31424	0	0	11.9
53	18	Male	Khmer	Farmer	49	155	Normal	12.6	WHO Class V	Heterzygous Hemoglobin E (trait)	PF+Pfg	Yes	No	Lost to follow up	Yes	2	13-Jul-13	16:43	38.5	2	4.7	3.32	8	22.1	67	13.1	274	6419	0	1	7.6
54	39	Male	Khmer	Farmer	59	170	Normal	10.6	WHO Class V	Normal	PF	Yes	Yes	Late Parasitologic Failure (LPF)	No		14-Jul-13	9:42	39.2	3	9.4	3.87	13.3	39	101	11.4	107	34796	0	1	12.1
55	45	Male	Khmer	Farmer	57	156	Normal	6.8	WHO Class IV	Normal	PF	No	Yes	Late Clinical Failure with fever (either measured or subjective) (LCFF)	Yes	2	15-Jul-13	17:22	38.2	4	6.6	4.84	14.5	43.2	89	10	60	112596	0	0	12.8
56	32	Male	Khmer	Seller	74	168	Normal	9.9	WHO Class V	Heterzygous Hemoglobin E (trait)	PF	No	Yes	Late Clinical Failure with fever (either measured or subjective) (LCFF)	Yes	3	18-Jul-13	13:18	38.4	3	6.4	5.15	14	42.1	82	11.1	97	157560	0	0	14.1
57	32	Male	Khmer	Farmer	54	167	Normal	7.7	WHO Class V	Normal	Mix+Pfg+Pvg	Yes	Yes	Adequate Clinical & Parasitologic Response: Complete follow up, no failure (ACPR)	Yes	1	18-Jul-13	13:17	38.8	3	4.8	3.82	11.6	34.8	91	9.7	124	14854	0	1	10
58	33	Male	Khmer	Farmer	50	169	Normal	12.5	WHO Class V	Homozygous Hemoglobin E	PF	No	Yes	Late Clinical Failure with fever (either measured or subjective) (LCFF)	No		20-Jul-13	14:34	37.9	2	8.5	5.19	11.8	35.7	69	13.5	137	8580	0	0	11.5
60	24	Male	Khmer	Military	73	174	Deficiency	1.3	WHO Class III	Normal	PF	Yes	No	Lost to follow up	Yes	2	22-Jul-13	14:41	38.7	2	4.9	4.92	14.7	44.5	90	9.6	154	20641	0	1	13.4	11.4
61	31	Male	Khmer	Seller	67	170	Normal	7.3	WHO Class V	Heterzygous Hemoglobin E (trait)	PF	Yes	Yes	Late Parasitologic Failure (LPF)	No		02-Aug-13	20:48	39.9	2	5.2	5.37	15.1	47	87	11.5	166	5083	0	1	13.9
62	33	Male	Khmer	Farmer	60	159	Normal	7.8	WHO Class V	Normal	PF	No	Yes	Late Clinical Failure with fever (either measured or subjective) (LCFF)	No		04-Aug-13	10:00	39.2	3	6.7	4.61	14.2	45.1	98	11.4	126	188079	0	0	13.5
64	60	Male	Khmer	Farmer	63	169	Normal	9.9	WHO Class V	Heterzygous Hemoglobin E (trait)	PF	Yes	Yes	Adequate Clinical & Parasitologic Response: Complete follow up, no failure (ACPR)	Yes	1	06-Aug-13	13:58	38.2	3	10.4	4.88	13.6	42.8	88	13.1	150	193127	0	1	13.4
65	22	Male	Khmer	Farmer	55	166	Normal	11.9	WHO Class V	Normal	Mix+Pvg	No	Yes	Adequate Clinical & Parasitologic Response: Complete follow up, no failure (ACPR)	No		07-Aug-13	13:47	37.8	2	2.8	4.65	14	44	94	12.3	156	2246	0	0	14.2
66	49	Male	Khmer	Farmer	59	157	Normal	6.2	WHO Class IV	Normal	PF	No	Yes	Late Parasitologic Failure (LPF)	Yes	1	07-Aug-13	15:50	38.1	2	5.2	5.83	15.3	50	86	11.4	104	44796	0	0	14
67	18	Male	Khmer	Student	50	159	Normal	7.6	WHO Class V	Normal	PF	Yes	Yes	Late Clinical Failure with fever (either measured or subjective) (LCFF)	Yes	2	10-Aug-13	12:26	37.2	4	5	4.42	12.7	39.7	90	11.7	39	47242	0	1	12.5	11.3
68	22	Male	Khmer	Farmer	60	175	Normal	11	WHO Class V	Normal	PF	No	Yes	Late Clinical Failure with fever (either measured or subjective) (LCFF)	No		10-Aug-13	14:41	37.7	3	8.2	5.07	13.7	43.9	86	11.3	43	66400	0	0	12.3
69	25	Male	Khmer	Farmer	56	161	Normal	10.3	WHO Class V	Normal	PF	Yes	Yes	Late Parasitologic Failure (LPF)	Yes	3	10-Aug-13	17:07	37.6	2	4	4.91	13.2	41.4	84	12.1	109	102109	0	1	12
70	45	Female	Khmer	Farmer	60	161	Normal	10.1	WHO Class V	Normal	PF	No	No	Lost to follow up	No		11-Aug-13	16:35	38.3	2	5.3	4.67	13	40.5	87	11.4	71	6293	0	0	11.1
71	18	Male	Khmer	Farmer	50	157	Normal	7.5	WHO Class V	Homozygous Hemoglobin	PF	Yes	Yes	Adequate Clinical & Parasitologic Response: Complete follow up, no failure (ACPR)	Yes	1	18-Aug-13	20:06	36.8	2	7	3.3	9.2	28.6	87	13.5	309	3877	0	1	9.5	10.7
72	34	Male	Khmer	Farmer	64	168	Normal	10	WHO Class V	Heterzygous Hemoglobin E (trait)	PF	No	Yes	Late Clinical Failure with fever (either measured or subjective) (LCFF)	No		21-Aug-13	12:24	38.6	2	4.2	5.17	14.3	43.6	84	10.3	37	52643	0	0	12.1
73	26	Male	Khmer	Farmer	50	162	Normal	10.4	WHO Class V	Heterzygous Hemoglobin E (trait)	PF	Yes	Yes	Adequate Clinical & Parasitologic Response: Complete follow up, no failure (ACPR)	No		21-Aug-13	12:57	38	2	7.3	4.98	13.5	43	86	12	133	2480	0	1	12.7
74	21	Male	Khmer	Farmer	61	163	Deficiency	1.2	WHO Class III	Normal	PF	Yes	Yes	Adequate Clinical & Parasitologic Response: Complete follow up, no failure (ACPR)	No		24-Aug-13	18:12	38.1	3	5.6	4.34	15.1	45.5	105	11.6	163	20356	0	1	13	12.9	11.7
76	35	Male	Khmer	Farmer	50	158	Deficiency	1.3	WHO Class III	Normal	PF	Yes	Yes	Adequate Clinical & Parasitologic Response: Complete follow up, no failure (ACPR)	No		25-Aug-13	13:24	39.4	3	5.3	4.83	13.1	42.2	87	10.3	138	8003	0	1	11.8	9.3	11.9
77	22	Male	Khmer	Farmer	55	160	Normal	7.7	WHO Class V	Normal	PF	No	Yes	Late Clinical Failure with fever (either measured or subjective) (LCFF)	No		27-Aug-13	16:17	40.1	3	5.5	4.43	12.6	39.1	88	11.9	81	8717	0	0	10.6
79	25	Male	Khmer	Farmer	66	175	Normal	6.8	WHO Class IV	Normal	PF	No	Yes	Adequate Clinical & Parasitologic Response: Complete follow up, no failure (ACPR)	Yes	1	29-Aug-13	18:50	38.2	1	5.5	5.71	15	47.3	83	12	144	21057	0	0	12.9
80	21	Male	Khmer	Farmer	54	165	Normal	7.7	WHO Class V	Normal	PF	Yes	No	Lost to follow up	No		03-Sep-13	11:38	37.9	1	5.2	5.17	14.8	47.3	92	11.4	152	2814	0	1	13.7
81	34	Male	Khmer	Farmer	55	169	Normal	12.8	WHO Class V	Heterzygous Hemoglobin E (trait)	PF	No	Yes	Adequate Clinical & Parasitologic Response: Complete follow up, no failure (ACPR)	No		07-Sep-13	21:31	37	3	6.4	5.31	13.5	44.2	83	11.8	208	8239	0	0	11.9
82	27	Male	Khmer	Farmer	53	165	Deficiency	3.2	WHO Class III	Normal	PF	Yes	Yes	Late Parasitologic Failure (LPF)	Yes	1	08-Sep-13	11:48	38.4	2	7.4	4.61	13.6	43.8	95	11	251	60347	0	1	12.6	9.9	11.4
83	20	Male	Khmer	Farmer	63	163	Normal	13.4	WHO Class V	Heterzygous Hemoglobin E (trait)	PF	No	Yes	Adequate Clinical & Parasitologic Response: Complete follow up, no failure (ACPR)	Yes	1	09-Sep-13	20:01	38	2	4.5	6.6	15.1	51.3	78	12.8	88	152287	0	0	13
84	25	Male	Khmer	Farmer	73	169	Normal	7.2	WHO Class V	Heterzygous Hemoglobin E (trait)	PF	Yes	Yes	Late Clinical Failure with fever (either measured or subjective) (LCFF)	Yes	1	12-Sep-13	14:20	38.8	5	6.4	5.65	15.4	49.2	85	12.4	23	36089	0	1	13.2
85	31	Male	Khmer	Farmer	57	150	Normal	6.1	WHO Class IV	Normal	PF	No	Yes	Adequate Clinical & Parasitologic Response: Complete follow up, no failure (ACPR)	No		13-Sep-13	15:04	38.6	3	5.4	4.79	14.3	44.3	93	12.1	90	32061	0	0	11.3
86	19	Male	Khmer	Farmer	57	175	Normal	9.1	WHO Class V	Normal	PF	Yes	Yes	Adequate Clinical & Parasitologic Response: Complete follow up, no failure (ACPR)	No		14-Sep-13	15:23	37.2	2	9.7	5.67	14.5	47.5	84	13.5	150	9671	0	1	12
87	22	Male	Khmer	Farmer	51	160	Normal	9.2	WHO Class V	Normal	PF	No	Yes	Late Parasitologic Failure (LPF)	Yes	1	16-Sep-13	21:32	37.4	2	6.1	5.68	14.2	46.4	82	12.2	77	29970	0	0	12.8
88	26	Male	Khmer	Farmer	53	169	Normal	13.1	WHO Class V	Heterzygous Hemoglobin E (trait)	PF	Yes	Yes	Adequate Clinical & Parasitologic Response: Complete follow up, no failure (ACPR)	No		17-Sep-13	19:38	36.8	1	7.1	5.09	13	41	81	13.8	117	76289	0	1	12.2
89	18	Male	Khmer	Farmer	58	175	Normal	8.6	WHO Class V	Heterzygous Hemoglobin E (trait)	PF	No	Yes	Late Clinical Failure with fever (either measured or subjective) (LCFF)	No		17-Sep-13	19:36	39.4	2	9.8	5.55	14.3	44.1	80	12.7	138	17269	0	0	13.6
90	22	Male	Khmer	Farmer	45	157	Normal	7.8	WHO Class V	Heterzygous Hemoglobin E (trait)	PF	Yes	Yes	Adequate Clinical & Parasitologic Response: Complete follow up, no failure (ACPR)	No		18-Sep-13	13:10	38.5	2	7.8	5.04	13.3	41.6	83	13.7	48	58429	0	1	11.3
91	27	Male	Khmer	Farmer	51	159	Normal	8.9	WHO Class V	Heterzygous Hemoglobin E (trait)	PF	Yes	Yes	Adequate Clinical & Parasitologic Response: Complete follow up, no failure (ACPR)	No		20-Sep-13	12:21	38.6	2	6.8	5.4	15	42.4	78	12.4	39	38306	0	1	11.8
92	22	Male	Khmer	Farmer	55	166	Normal	13.2	WHO Class V	Homozygous Hemoglobin E	PF	No	Yes	Late Clinical Failure with fever (either measured or subjective) (LCFF)	Yes	3	22-Sep-13	12:02	39.2	2	7.7	7.34	14.5	47	64	14.6	193	54296	1	0	12.2
93	41	Male	Khmer	Farmer	41	153	Deficiency	1.2	WHO Class III	Heterzygous Hemoglobin E (trait)	PF	No	Yes	Adequate Clinical & Parasitologic Response: Complete follow up, no failure (ACPR)	No		26-Sep-13	10:18	38	2	2.4	5.25	15	44.4	85	13.3	77	1540	0	0	12	12.2	12.7
94	21	Male	Khmer	Farmer	45	154	Normal	11.7	WHO Class V	Normal	PF	Yes	Yes	Late Parasitologic Failure (LPF)	No		05-Nov-13	15:45	37.1	3	5.1	4.61	13.5	42.6	92	12.1	81	2319	1	1	13.2
95	38	Male	Khmer	Farmer	58	164	Normal	11.8	WHO Class V	Normal	PF	No	Yes	Adequate Clinical & Parasitologic Response: Complete follow up, no failure (ACPR)	Yes	1	08-Nov-13	14:28	37.6	3	6	4.31	13.8	42.8	99	14.1	121	12945	0	0	12.2
96	23	Male	Khmer	Farmer	57	164	Normal	13.5	WHO Class V	Heterzygous Hemoglobin E (trait)	PF	Yes	Yes	Late Parasitologic Failure (LPF)	Yes	1	13-Nov-13	14:10	37.8	3	6.2	5.19	12.6	42.7	82	13.6	151	5315	0	1	12.7	13.8
97	21	Male	Khmer	Farmer	54	155	Normal	10.8	WHO Class V	Normal	PF	Yes	Yes	Adequate Clinical & Parasitologic Response: Complete follow up, no failure (ACPR)	Yes	1	14-Nov-13	12:36	39.7	2	7.4	4.9	13.8	46.2	94	11.3	128	39663	0	1	12.3
98	19	Male	Khmer	Farmer	57	164	Normal	12.1	WHO Class V	Heterzygous Hemoglobin E (trait)	PF+Pfg	No	Yes	Late Clinical Failure with fever (either measured or subjective) (LCFF)	No		18-Nov-13	16:03	38	2	8.9	5.65	13.1	42	74	13.5	111	8114	0	0	11.8
99	36	Male	Khmer	Farmer	55	162.5	Normal	10.3	WHO Class V	Normal	PF	No	Yes	Adequate Clinical & Parasitologic Response: Complete follow up, no failure (ACPR)	No		20-Nov-13	17:29	38.2	3	5.8	4.87	14	45.2	93	12	92	32450	0	0	12
100	31	Male	Khmer	Farmer	60	162	Normal	10.9	WHO Class V	Heterzygous Hemoglobin E (trait)	PF	Yes	Yes	Adequate Clinical & Parasitologic Response: Complete follow up, no failure (ACPR)	No		27-Nov-13	15:50	38.3	5	3.2	5.22	12.9	43	82	13.8	129	3483	0	1	11.5
101	19	Male	Khmer	Farmer	64	170	Normal	6.6	WHO Class IV	Heterzygous Hemoglobin E (trait)	PF	No	Yes	Late Parasitologic Failure (LPF)	No		01-Dec-13	16:45	39	1	5.2	6.33	15.6	49.7	78	13.4	103	45558	0	0	13.6
102	39	Male	Khmer	Farmer	57	173	Deficiency	1	WHO Class III	Normal	PF	Yes	Yes	Late Parasitologic Failure (LPF)	No		03-Dec-13	17:30	38.7	4	4.1	3.95	10.9	35.1	89	13.3	91	4498	0	1	12.3	10.8	11.2
103	23	Male	Khmer	Farmer	63	168	Normal	8.7	WHO Class V	Normal	PF	No	Yes	Adequate Clinical & Parasitologic Response: Complete follow up, no failure (ACPR)	Yes	1	03-Dec-13	16:20	38.3	2	5.3	5.34	15.9	50.7	95	11.1	72	48450	0	0	13.5
104	25	Male	Khmer	Farmer	52	165	Normal	13.4	WHO Class V	Normal	PF	Yes	Yes	Late Parasitologic Failure (LPF)	No		06-Dec-13	17:45	36.8	2	7.3	4.3	12.1	38.4	89	12.1	147	36527	0	1	11.1
105	18	Male	Khmer	Farmer	49	153	Normal	11.7	WHO Class V	Heterzygous Hemoglobin E (trait)	Mix	Yes	Yes	Late Parasitologic Failure (LPF)	Yes	1	19-Dec-13	16:50	37.1	1	6.8	5.17	13.6	43	83	13.4	204	16711	0	1	12.4
106	25	Male	Khmer	Farmer	55	161	Normal	12	WHO Class V	Homozygous Hemoglobin	PF	No	Yes	Adequate Clinical & Parasitologic Response: Complete follow up, no failure (ACPR)	No		03-Jan-14	10:49	38	2	7.9	5.83	12.3	39.7	68	16.2	200	6253	0	0	10.4
107	21	Male	Khmer	Farmer	48	164	Deficiency	1.2	WHO Class III	Normal	Mix+Pfg+Pvg	No	Yes	Late Parasitologic Failure (LPF)	No		06-Jan-14	19:16	37.4	1	7.2	3.04	9.1	28.8	95	11.6	196	3396	0	0	8.9	9.5	12.1
